# Supplementary material for: IGF-1 and Glucocorticoid Receptors Are Potential Target Proteins for the NGF-Mimic Effect of β-Cyclocitral from Lavandula angustifolia Mill. in PC12 Cells
Source: Int J Mol Sci. 2024 Sep 10;25(18):9763. doi: 10.3390/ijms25189763 (PMC11432015; doi:10.3390/ijms25189763)
Supplement: Supplementary file 1 [file ijms-25-09763-s001.zip]

Archive with 1 entries (1 files):
- ijms-3156189-SI.pdf
